# Supplementary material for: Enantioconvergent construction of stereogenic silicon via Lewis base-catalyzed dynamic kinetic silyletherification of racemic chlorosilanes
Source: Nat Commun. 2023 Aug 14;14:4900. doi: 10.1038/s41467-023-40558-6 (PMC10425371; doi:10.1038/s41467-023-40558-6)
Supplement: Supplementary file 5 — Source Data [file 41467_2023_40558_MOESM5_ESM.xlsx]

## Sheet: Sheet1
	Raw Data of First-order Kinetics in [1a]				Raw Data of Saturation Kinetics in [2i]
	Time	yield of 4i			Time	yield of 4i
	(min)	Standard curve	0.5 equiv. [1a]		(min)	Standard curve	0.5 equiv.[2i]	0.8 equiv.[2i]
	3	0.006	0.0027		3	0.006	0.006	0.006
	6	0.024	0.01		6	0.024	0.023	0.023
	9	0.041	0.02		9	0.041	0.038	0.037
	12	0.057	0.029		12	0.057	0.053	0.056
	15	0.073	0.039		15	0.073	0.06	0.07
	18	0.091	0.05		18	0.091	0.065	0.082
	21	0.116	0.06		21	0.116	0.07	0.088
	24	0.134	0.069		24	0.134	0.075	0.096
	27	0.153	0.078		27	0.153	0.08	0.104
	30	0.172	0.086		30	0.172	0.085	0.112
	35	0.203	0.102		35	0.203	0.09	0.119
	40	0.23	0.118		40	0.23	0.096	0.126
	Raw Data of First-order Kinetics in [3e]				Raw Data of Saturation Kinetics in [NEt3]
	Time	yield of 4i			Time	yield of 4i
	(min)	Standard curve	2.0 equiv. [3e]		(min)	Standard curve	0.5 equiv. [NEt3]
	3	0.006	0.01		3	0.006	0.006
	6	0.024	0.049		6	0.024	0.023
	9	0.041	0.086		9	0.041	0.04
	12	0.057	0.122		12	0.057	0.055
	15	0.073	0.158		15	0.073	0.079
	18	0.091	0.194		18	0.091	0.097
	21	0.116	0.23		21	0.116	0.112
	24	0.134	0.266		24	0.134	0.136
	27	0.153	0.305		27	0.153	0.156
	30	0.172	0.341		30	0.172	0.178
	35	0.203	0.39		35	0.203	0.208
	40	0.23	0.42		40	0.23	0.24
